# Supplementary material for: The G protein alpha chaperone and guanine-nucleotide exchange factor RIC-8 regulates cilia morphogenesis in Caenorhabditis elegans sensory neurons
Source: PLoS Genet. 2023 Nov 1;19(11):e1011015. doi: 10.1371/journal.pgen.1011015 (PMC10642896; doi:10.1371/journal.pgen.1011015)
Supplement: S3 Table — (XLSX) [file pgen.1011015.s006.xlsx]

## Sheet: Fig_1B
L1 larvae			L3 larvae			adults
wild type	ric-8(md303)		wild type	ric-8(ok98)		wild type	ric-8(md303)	ric-8(md1909)
8.438	6.345		12.827	6.458		14.175	10.756	8.666
7.642	7.997							8.075
8.273	9.779		12.736	6.059		9.752	9.772	10.9
7.584	5.642							8.035
5.165	5.962		11.489	8.391		10.726	10.205	10.3
5.012	8.06							10.3
8.64	5.594		12.921	6.254		10.529	13.477	10.44
7.022	6.026							8.509
8.501	5.023		8.237				13.344
11.929	6.821					13.285		7.165
5.127	5.828							10.7
5.02	6.858			6.717		10.961	10.802	11.46
6.281	7.028							7.055
4.938	6.623			6.439		9.813	8.232	7.787
7.546	5.752		13.486					9.404
6.2	7.911			5.998		11.068	8.138
5.773	7.892		11.888					11.68
9.685				8.151		12.133		9.298
7.905			12.946				9.565	6.029
						11.965		9.382
			13.114				7.541	7.222
						10.522		7.657
			11.923	10.652			8.311	8.704
						10.676		14.36
			15.622	8.988		19.008	10.533	9.859
								11.67
			8.684	6.209		15.381	9.26	6.328
								14.05
			13.078	6.544		15.117	9.026	8.966
								8.192
			13.632	7.477		19.596	8.685	8.265
								10.3
			15.788	6.911		20.528	9.739	13.71
								7.436
			12.379	6.696		12.058	11.767	11.67
								13.66
			16.642	6.319		13.597	13.013	11.35
								9.916
			12.402	8.253		14.126	8.422	9.878
							11.032
			10.441	8.702		14.781
							11.704
			11.687	8.312		17.297
							10.644
				6.997		13.714
							9.428
						14.274
			10.397			17.537	11.863
			10.582	5.516		17.978	8.36
			11.563	6.807		15.394	8.481
			8.398	7.32		14.083	8.767
			8.532	7.679		14.762	9.973
				7.062			13.316
				5.276			10.024
							10.135
							10.063
							10.858
							10.926
							8.811
							8.388
							9.353
							9.69
							9.9
							8.992
							8.322

## Sheet: Fig_1C
L1 larvae			adults
wild type	ric-8(md303)		wild type	ric-8(md303)	ric-8(md1909)
0.486	0.789		1.342	0.733	0.932
0.579	0.626		1.418	1.093	0.655
0.523	0.668		1.95	1.315	0.804
0.872	0.615				0.593
			2.027	0.663
0.731	0.636				0.672
			2.193	0.617
0.487	0.687				0.737
			1.75
0.576	0.543			0.925	0.678
			3.066
1.118	0.596			0.971	0.727
			2.162
0.581	0.612			0.956	0.676
			1.867
0.606	0.542			0.845	0.7
			1.604
0.405	0.66			0.884	0.715
0.754	0.596		2.422	0.724	0.261
0.685	0.804		3.075	1.022
					0.741
0.864	0.623		2.134	1.299
					0.691
0.287	0.7		2.405	1.034
					0.656
1.369	0.704		1.416	0.738
					0.787
0.588	0.538		1.706	1.111
					0.643
0.492	0.739		1.482	0.789
					0.579
0.622			2.187	0.948
					0.761
0.531			1.108	1.062
0.776			1.881	0.854	0.874
0.777			1.917	0.696	0.61
0.648			1.309		0.672
				0.749
0.657					0.664
			1.451	0.691
1.183					0.712
			2.873	0.839
0.685					0.795
			2.537	1.002
					0.561
			2.175	0.723
					0.602
			1.309	0.935
					0.986
			2.203	0.808
					0.704
			1.438
					0.594
			1.895
					1.05
					0.616
					0.838
					0.753
					0.705
					0.799
					0.629
					0.921
					0.623
					0.79
					0.617
					0.643

## Sheet: Fig_1D
L3 larvae
wild type	ric-8(ok98)
98.107	29.326
70.879	25.184
91.997	22.151
65.668
43.659	18.205
	27.209
64.785	15.905
72.921	19.316
77.925
73.086	20.773
73.815	18.336
	27.718
88.021	27.974
65.545
	22.915
198.001	17.404
78.17	27.076
	21.559
78.425
82.447	23.914
73.12	34.46
122.883
116.139

## Sheet: Fig_1E
L3 larvae			adults
wild type	ric-8(ok98)		wild type	ric-8(md1909)	ric-8(md1909); ric-8FL resc.
9.258	2.514		10.198	3.345	10.854
9.073	3.738		10.537	7.936	16.495
	3.563		10.8	5.137	13.325
14.144	3.476		12.253
13.237	2.099		17.336	9.094	10.483
				3.88
9.608	2.7		9.357	5.684	9.335
11.915	4.318		14.571	7.575
13.926				5.192
15.434	3.695		18.473	6.11
14.254	3.509
14.931	3.17		18.309	8.362
13.532	3.378		21.862
11.772	3.159		16.538	4.864	7.684
	2.82		16.866		19.216
12.253				6.744
	2.558		27.316	7.979	6.843
24.988	2.066		12.483	5.137
19.719	2.208			6.482	9.564
20.113	3.082		22.408	4.963	18.462
			16.145
16.757	3.039		18.757	4.186	18.429
				7.116
	2.525		22.189	5.979
			19.337	9.51	5.225
				6.974	3.88
			14.123	6.373	6.275
				6.624
			15.784	12.265	14.789
			13.489
			15.85	4.963	5.761
				9.739	8.067
					6.416
				11.335	14.472
				8.909	13.379
				8.81	8.471
				10.8	10.953
				12.297	8.406
					8.81
					20.473
					11.171
					9.597
					5.597
					9.696
					10.002
					9.422
					14.92
					11.652

## Sheet: Fig_1G
wild type	ric-8(md303)
6.478	6.101
6.257	5.494
7.257	6.152
6.496	6.404
6.318	5.421
6.172	5.086
6.026	5.836
5.45	6.739
6.333	5.462
4.818	5.92
5.826
5.176
6.72	5.68
6.59	5.38
6.192	5.429
6.58	5.441
5.576	5.682
5.271	6.388
6.076	5.455
5.292	6.232
4.896	6.601
6.475	6.705
5.702	5.437
5.941	6.081
5.492	5.765
5.468	5.296
7.567	6.381
6.537	6.534
6.367	7.797
5.297	6.399
7.371	6.363
7.574	6.793
7.099	7.932
7.116	5.53
7.084	6.134
6.159	4.776
6.435	5.424
6.43	6.339
6.135	5.934
6.447	5.126
	5.836
6.752
6.845
6.814
6.148
5.759
5.576
5.047
5.425
5.391
5.176
5.441
5.764
6.007
6.921
7.419
7.257
6.956
7.624
7.232
7.113
6.447
6.919
7.337
6.667
6.191
5.206
5.592
7.037
6.28
6.14
5.576
5.508

## Sheet: Fig_2B
	Worm	1	2	3	4	5		6	7	8	9	10	11			12	13	14			15		16	17	18	19	20	21		22	23	24	25	26		27	28	29
	Distance from TZ	RIC-8::TagRFP intensity inside cilium (A.U.)						RIC-8::TagRFP intensity inside cilium (A.U.)							RIC-8::TagRFP intensity inside cilium (A.U.)						RIC-8::TagRFP intensity inside cilium (A.U.)		RIC-8::TagRFP intensity inside cilium (A.U.)							RIC-8::TagRFP intensity inside cilium (A.U.)	RIC-8::TagRFP intensity inside cilium (A.U.)	RIC-8::TagRFP intensity inside cilium (A.U.)	RIC-8::TagRFP intensity inside cilium (A.U.)	RIC-8::TagRFP intensity inside cilium (A.U.)		RIC-8::TagRFP intensity inside cilium (A.U.)
	0	2708.67	3126.33	1583.83	2290.5	554.688		571.444	181.688	424.719	1764.33	902.667	2782.67			1603.67	740.083	651			638.5		1229.53	1068.92	767	361	1016	1442		2123.17	505.167	1691	591.125	400.812		289.5	804.111	299.5
	0.10455	4155.04	4532.16	2217.02	2846.31	755.841		823.541	193.139	612.854	2952.74	1564.95	3747.23			2903.88	1249.45	928.615			1138.28		1715.51	1435.31	1131.8	482.177	1442.34	2758.97		2645.72	660.075	2143.89	797.55	681.122		382.417	996.557	394.87
	0.2091	4994.52	5478.6	3041.12	3906.52	1111.03		1112.1	204.58	907.375	5055.41	2631.65	5184.37			4227.62	2186.24	1308.49			1823.73		2522.58	1906.48	1541.83	741.3	1977.8	4466.53		3667.28	973.07	2943.94	1112.6	1144.05		616.844	1259.71	612.998
	0.31365	5289.81	5596.3	4259.94	5061.4	1728.45		1434.15	216.892	1368.04	7179.53	4416.61	7630.18			6013.02	3548.03	1829.14			2652.05		3510.28	2621.94	2081.47	1226.04	2358.21	6407.42		4925.29	1362.81	3912.74	1492.32	1828.85		983.473	1458.64	971.819
	0.4182	5652.05	5911.69	5851.45	6113.32	2573.73		1619.67	239.105	1860.29	9499.92	6229.52	9812.42			7932.88	4817.87	2502.01			3743.68		4895.59	3626.81	2927.39	1895.59	2671.45	8114.48		6380.96	1817.96	4693.09	1884.56	2562.21		1636.54	1679.77	1488.72
	0.52275	5401.77	5758.28	7391.48	6585.31	3375.52		1716.75	292.688	2278.69	11308.8	8479.89	12912			9240.98	5872.83	3212.02			4553.23		6872.77	4337.62	3812.01	2620.43	3049	8499.79		7154.28	2224.86	5675.75	2239.54	3171.19		2536.53	1751.75	2210.58
	0.6273	5246.87	5518.71	9756.71	6901.35	3985.7		1803.56	374.583	2428.42	11000	9417.1	14554.1			11459.3	6622.08	3738.61			5265		8009.95	4640.07	4695.51	3237.3	3471.27	9017.86		7597.23	2546.28	6441.67	2530.92	3497.24		3314.85	1765.57	2994.53
	0.73185	5253.05	5571.56	10347.3	7046.06	3994.04		1693	437.976	2406.15	11197.4	9645.11	15570.1			11966	6865.75	3957.97			5635.77		8584.64	4864.28	5191.07	3656.66	3786.04	8950.72		7781.6	2791.46	6873.32	2744.37	3401.4		3842.78	1821.52	3351.26
	0.8364	4386.6	4488.73	10375.4	6627.06	4132.51		1472.56	388.277	2160.21	10212.8	10112.9	15207			11777.4	6892.25	3781.15			5576.76		9326.41	5061.57	5184.23	3746.31	3892.09	8544.87		7762.99	3031.1	7167.75	2853.24	3326.4		4025.83	2010.2	3470.5
	0.94095	3469.86	3453.95	9697.1	5656.28	4251.12		1303.37	294.407	1697.79	8949.85	8734.17	13911.8			11929.6	7025.18	3552.62			5330.73		9051.88	5141.81	4746.76	3456.43	4029.16	8018.66		7417.52	3093.17	7544.76	2861.73	3334.96		4173.92	2651.03	3495.14
	1.0455	2873.14	2892.3	8400.76	4619.96	3738.22		1197.05	215.855	1314.43	8395.84	8024.68	12383.9			9798.32	6695.77	3284.22			4438.62		8387.19	4741.97	3967.33	3005.32	4050.87	6642.09		6772.19	2975.62	7511.47	2733.81	2939.17		3933.76	3126.2	3404.09
	1.15005	2251.94	2244.25	7578.14	3800.84	2982.46		1026.07	149.823	932.045	7253.71	7091.23	10009.3			8525.97	6091.03	2883			3942.44		8036.28	4130.25	3320.64	2588.64	3984.55	5928.29		5785.83	2659.77	7059.72	2422.65	2541.28		3808.89	3456.36	3206.85
	1.2546	1872.8	1856.71	5980.87	2913.08	2534.41		798.447	123.355	633.032	6989.89	6580.19	8372.98			7467.08	5454.95	2419.87			3568.61		6940.25	3605.01	2897.79	2136.04	3716.95	5160.14		4776.19	2314.93	6419.36	1977.78	2095.03		3152.62	3707.18	2910.42
	1.35915	1642.38	1621.68	5335.11	2327.4	2326.09		620.493	138.797	522.187	6411.12	6805.62	6237.47			5954.88	4723.72	2051.47			2996.82		5565.79	3167.93	2759.94	1672.14	3339.46	4453.58		4063.96	1965.16	5521.38	1493.65	1611.79		2703.8	3568.04	2368.74
	1.4637	1308.24	1268.23	4788.41	1845.61	1830.66		480.375	125.421	464.528	5102.72	5745.07	4825.88			5056.45	4015.8	1762.58			2452.97		4554.68	2845.79	2566.92	1308.55	2996.7	4095.84		3498.51	1675.01	4536.99	1109.97	1266.33		2280.08	3497.12	1814.83
	1.56825	1104.88	1079.45	4245.45	1449.72	1409.07		347.207	93.206	392.469	4215.08	4912.95	3553.54			3804.84	3464.17	1355.41			1952.09		3612.33	2500.35	2151.36	1048.45	2768.24	3336.29		3067.86	1414.4	3722.74	865.932	909.047		2047.74	3248.83	1397.2
	1.6728	966.586	917.964	4039.3	1164.45	1145.95		273.212	86.689	338.612	3045.83	3780.09	3033.03			2909.14	2856.29	970.84			1602.8		2955.95	2076.89	1643.59	842.654	2650.45	2887		2692.44	1090.28	2952.38	725.862	641.502		1707.22	2823.54	1044.96
	1.77735	750.006	701.2	3469.26	950.117	975.717		238.465	97	286.304	2360.66	2731.72	2484.92			2535.3	2519.23	724.102			1400.5		2654.57	1678.5	1210.86	666.937	2410.88	2360.33		2398.17	873.782	2336.19	560.801	519.801		1340.08	2529.47	856.25
	1.8819	589.353	561.362	3323.21	756.089	859.684		211.619	99.855	267.2	2121.99	2343	1996.37			2054.51	2219.97	635.184			1123.98		2382.22	1374.87	944.312	532.314	2114.82	1921.07		2074.28	725.582	1910.23	441.769	485.975		1039.67	2117.69	794.915
	1.98646	489.175	482.751	2722.32	610.216	759.953		175.481	110.185	265.638	1686.13	1832.69	1616.5			1775.73	1891.9	597.806			971.643		2104.88	1120.12	825.415	451.344	1790.2	1745.25		1811.8	594.207	1614.51	371.936	501.299		843.238	1701.99	688.62
	2.09101	473.123	463.94	2190.86	529.279	612.063		152.865	128.423	235.583	1483.32	1560.03	1273.71			1560.58	1546.88	512.69			850.939		1924.34	901.11	801.155	391.021	1478.38	1448.46		1530.92	484.401	1397.26	310.464	557.906		745.576	1384.74	586.66
	2.19556	476.253	463.555	2083.97	425.123	510.73		134.686	129.531	175.015	1253.31	1315.01	1097.97			1275.96	1243.63	417.302			735.314		1626.19	747.149	699.106	337.502	1230.22	1268.3		1339.8	418.325	1218.71	248.919	636.809		594.302	1113.77	525.255
	2.30011	419	408.253	1716.97	336.007	416.745		116.775	118.904	157.644	956.112	991.333	971.2			1098.15	949.278	347.457			646.563		1320.6	644.583	528.472	284.167	1056.41	1040.2		1067.14	382.463	1088.51	185.771	837.709		555.689	959.185	482.999
	2.40466	404.245	411.59	1465.56	313.214	352.402		108.164	112.025	157.274	825.127	818.092	885.259			878.448	729.161	306.023			523.88		1109.95	542.152	423.148	229.072	915.595	750.797		848.868	356.922	946.302	180.437	1200.38		490.913	821.521	460.394
	2.50921	466.438	484.617	1134.46	362.007	324.652		108.609	103.23	170.646	716.091	632.938	697.847			760.533	624.583	272.167			453.208		901.264	432.685	403.963	190.954	785.324	581.607		665.432	324.433	754.939	206.238	1486.83		473.512	726.798	425.984
	2.61376	541.025	562.853	877.478	432.756	299.165		107.699	100.546	200.881	654.634	535.55	632.025			704.939	533.456	243.79			395.281		715.066	353.523	357.442	158.051	672.447	426.441		579.044	288.533	559.058	253.701	1673.79		440.562	681.222	378.875
	2.71831	615.111	638.158	781.157	444.086	295.514		105.871	95.059	204.383	593.839	511.496	492.839			628.117	460.699	204.7			315.943		634.958	284.303	284.897	125.17	561.663	347.624		469.501	259.729	431.761	289.108	1510.77		396.388	569.082	328.878
	2.82286	609.905	594.444	744.223	385.837	314.882		106.05	73.518	165.784	491.985	493.986	393.471			607.582	413.22	173.343			228.875		586.259	233.487	222.805	106.186	475.543	281.541		415.253	235.589	377.384	289.745	1119.38		323.184	472.141	285.813
	2.92741	495.217	475.864	799.032	358.637	349.982		97.705	62.618	133.774	436.783	491.638	366.061			547.518	392.422	156.196			161.573		538.148	191.924	188.007	101.736	425.943	244.652		400.029	206.206	343.109	217.567	667.757		254.044	382.807	258.525
	3.03196	416.892	407.064	710.054	310.155	355.954		72.402	64.138	102.292	406.312	456.492	375.29			475.356	401.199	141.004			125.588		528.091	159.816	180.514	103.247	376.332	245.542		448.56	208.772	295.816	158.025	344.595		231.047	354.8	237.706
	3.13651	379.006	364.226	581.838	275.817	328.325		56.142	74.587	78.181	431.373	444.543	353.028			419.249	455.576	122.098			102.966		540.438	137.253	199.627	101.806	315.081	218.003		476.409	235.42	269.528	101.804	211.562		202.264	354.091	210.012
	3.24106	333.453	327.76	558.674	274.452	275.881		56.268	75.936	70.342	541.431	547.27	305.84			385.225	508.585	107.679			90.632		544.738	121.072	230.804	84.631	293.172	217.361		525.294	259.152	267.036	67.995			189.523	305.533	200.732
	3.34561	298.81	289.489	573.526	247.833	251.372		58.79	64.58	77.31	695.559	730.51	280.23			424.809	577.041	105.805			80.579		558.194	108.885	272.099	80.084	287.928	255.03		515.146	253.667	259.361	59.648			166.775	271.361	213.776
	3.45016	251	216.444	523.667	199.156	261.375		64.18	55.572	80.578	830.821	883.833	250.87			410.688	598.375	103.194			72.934		583.188	100.759	271	79.667	267.79	223		523.5	207.361	234.651	47.375			156.301	244.111	212.243
	max signal	5652.05	5911.69	10375.4	7046.06	4251.12		1803.56	437.976	2428.42	11308.8	10112.9	15570.1			11929.6	7025.18	3957.97			5635.77		9326.41	5061.57	5191.07	3746.31	4050.87	9017.86		7781.6	3093.17	7544.76	2861.73	3497.24		4173.92	3707.18	3495.14
	Distance from TZ	Normalized RIC-8::TagRFP intensity (% max)						Normalized RIC-8::TagRFP intensity (% max)								Normalized RIC-8::TagRFP intensity (% max)					Normalized RIC-8::TagRFP intensity (% max)		Normalized RIC-8::TagRFP intensity (% max)							Normalized RIC-8::TagRFP intensity (% max)						Normalized RIC-8::TagRFP intensity (% max)
	0	47.9236	52.8839	15.2653	32.5075	13.048		31.6842	41.4836	17.4895	15.6014	8.92592	17.8719			13.4427	10.5347	16.4478			11.3294		13.1833	21.1183	14.7754	9.63614	25.081	15.9905		27.2845	16.3317	22.4129	20.6562	11.4608		6.93592	21.6906	8.56903
	0.10455	73.5139	76.6643	21.3681	40.3958	17.7798		45.6619	44.0981	25.2367	26.1101	15.4749	24.0669			24.3418	17.7853	23.4619			20.1974		18.3941	28.3569	21.8029	12.8707	35.6057	30.5945		33.9998	21.3397	28.4156	27.8695	19.476		9.16205	26.8818	11.2977
	0.2091	88.3666	92.674	29.3109	55.4426	26.135		61.6611	46.7103	37.3648	44.7034	26.0228	33.297			35.438	31.12	33.0596			32.3599		27.0477	37.6659	29.7015	19.7874	48.8241	49.5299		47.1275	31.4586	39.0197	38.8784	32.7128		14.7785	33.9804	17.5386
	0.31365	93.5911	94.6648	41.0582	71.833	40.6588		79.5177	49.5214	56.3346	63.4862	43.6732	49.0054			50.4041	50.5045	46.2141			47.0575		37.638	51.8009	40.097	32.7265	58.2149	71.0526		63.294	44.0586	51.8603	52.1476	52.294		23.5623	39.3462	27.8048
	0.4182	100	100	56.3974	86.7622	60.5422		89.804	54.5932	76.6047	84.0046	61.6	63.021			66.4973	68.5799	63.2145			66.4272		52.4917	71.6539	56.3928	50.5987	65.9475	89.9823		82.0007	58.7735	62.2033	65.854	73.2639		39.2088	45.3113	42.594
	0.52275	95.5718	97.4049	71.2406	93.4609	79.403		95.1866	66.8274	93.8341	100	83.8525	82.9283			77.4624	83.5968	81.1532			80.7916		73.6914	85.6971	73.4339	69.9468	75.2678	94.2551		91.9384	71.9282	75.2277	78.2584	90.6771		60.7708	47.2529	63.2471
	0.6273	92.8313	93.3524	94.0371	97.9462	93.7564		100	85.5259	100	97.2691	93.12	93.4747			96.0574	94.262	94.4577			93.4212		85.8846	91.6726	90.4536	86.4129	85.6918	100		97.6307	82.3193	85.3793	88.4401	100		79.4181	47.6256	85.6768
	0.73185	92.9406	94.2464	99.7296	100	93.9526		93.8696	100	99.0829	99.0152	95.3746	100			100.305	97.7305	100			100		92.0466	96.1023	100	97.6068	93.4622	99.2555		100	90.2459	91.1005	95.8992	97.2595		92.0665	49.1349	95.8835
	0.8364	77.6108	75.9298	100	94.0534	97.2099		81.6474	88.6526	88.9554	90.3083	100	97.6683			98.7243	98.1078	95.5324			98.953		100	100	99.8681	100	96.0803	94.755		99.7609	97.9934	95.0029	99.7032	95.1151		96.4519	54.2245	99.295
	0.94095	61.3912	58.4257	93.4626	80.2758	100		72.2664	67.2199	69.9133	79.1405	86.3668	89.3494			100	100	89.7585			94.5875		97.0564	101.585	91.4409	92.2623	99.4639	88.9197		95.3214	100	100	100	95.3597		100	71.5108	100
	1.0455	50.8336	48.9251	80.9682	65.568	87.9349		66.3712	49.2847	54.1271	74.2417	79.3511	79.5366			82.1343	95.3109	82.9772			78.7582		89.9295	93.6858	76.4261	80.2208	100	73.6549		87.0282	96.1997	99.5586	95.5301	84.0425		94.2462	84.3282	97.395
	1.15005	39.843	37.9628	73.0396	53.9428	70.157		56.8915	34.208	38.3807	64.1422	70.1208	64.2852			71.4689	86.7028	72.8403			69.954		86.1669	81.6001	63.9683	69.0983	98.3627	65.7394		74.3527	85.9884	93.5711	84.6567	72.6653		91.2545	93.2341	91.7517
	1.2546	33.1349	31.4074	57.6448	41.3434	59.6175		44.2705	28.1648	26.0676	61.8092	65.0674	53.7761			62.5927	77.6486	61.1392			63.3208		74.4151	71.2232	55.8225	57.0171	91.7569	57.2214		61.378	74.8399	85.0836	69.1113	59.9054		75.5314	100	83.2704
	1.35915	29.0582	27.4317	51.4209	33.0312	54.7171		34.4037	31.6905	21.5031	56.6914	67.2966	40.0606			49.9168	67.2398	51.8314			53.1751		59.6777	62.5878	53.1671	44.6344	82.438	49.3862		52.2252	63.5323	73.1816	52.1941	46.0874		64.7785	96.2468	67.7724
	1.4637	23.1463	21.453	46.1517	26.1936	43.0631		26.6348	28.6365	19.1288	45.1216	56.8095	30.9946			42.3857	57.1629	44.5323			43.525		48.8363	56.2235	49.4488	34.9289	73.9766	45.4192		44.9587	54.1519	60.1342	38.7866	36.2093		54.6267	94.3336	51.9243
	1.56825	19.5484	18.2597	40.9185	20.575	33.1458		19.2512	21.2811	16.1615	37.2726	48.5812	22.8229			31.894	49.3108	34.2452			34.6374		38.7323	49.3987	41.4435	27.9862	68.3369	36.9964		39.4246	45.7264	49.342	30.259	25.9933		49.0604	87.6361	39.9756
	1.6728	17.1015	15.5279	38.9316	16.5263	26.9563		15.1485	19.7931	13.9437	26.9332	37.379	19.4799			24.3858	40.6578	24.5287			28.4398		31.6945	41.0324	31.6618	22.4929	65.4292	32.0143		34.6001	35.2481	39.1315	25.3645	18.3431		40.902	76.1641	29.8976
	1.77735	13.2696	11.8612	33.4374	13.4844	22.952		13.2219	22.1473	11.7897	20.8745	27.0123	15.9596			21.2522	35.86	18.2948			24.8502		28.463	33.1616	23.3258	17.8025	59.515	26.174		30.8184	28.2487	30.9644	19.5966	14.8632		32.1061	68.2317	24.4983
	1.8819	10.4272	9.49579	32.0298	10.7307	20.2225		11.7334	22.7992	11.003	18.764	23.1685	12.8218			17.2219	31.6002	16.0482			19.9437		25.5427	27.1629	18.1911	14.209	52.2064	21.3029		26.6562	23.4575	25.3187	15.4371	13.896		24.9087	57.1239	22.7434
	1.98646	8.65483	8.16603	26.2383	8.66038	17.8765		9.72969	25.1578	10.9387	14.9099	18.1224	10.3821			14.885	26.9303	15.1038			17.2407		22.569	22.1299	15.9007	12.0477	44.1931	19.3533		23.2832	19.2103	21.3991	12.9969	14.3341		20.2025	45.9105	19.7022
	2.09101	8.37082	7.84784	21.1159	7.5117	14.3977		8.47572	29.3219	9.70107	13.1165	15.4262	8.18049			13.0815	22.019	12.9534			15.0989		20.6332	17.803	15.4333	10.4375	36.4953	16.0621		19.6736	15.6603	18.5196	10.8488	15.9528		17.8627	37.353	16.785
	2.19556	8.4262	7.84132	20.0857	6.03348	12.014		7.46777	29.5749	7.20694	11.0826	13.0033	7.05183			10.6957	17.7025	10.5433			13.0473		17.4364	14.7612	13.4675	9.00891	30.3692	14.0643		17.2175	13.5241	16.1531	8.6982	18.2089		14.2385	30.0437	15.0281
	2.30011	7.41324	6.90585	16.5485	4.76872	9.80317		6.47468	27.1485	6.49162	8.45458	9.80269	6.23761			9.20527	13.5125	8.77866			11.4725		14.1598	12.7348	10.1804	7.58524	26.0787	11.5349		13.7137	12.3648	14.4274	6.49157	23.9534		13.3134	25.8737	13.8191
	2.40466	7.15219	6.9623	14.1254	4.44524	8.28962		5.99724	25.5779	6.47638	7.29632	8.08961	5.68564			7.36358	10.3792	7.73181			9.29563		11.9012	10.7111	8.15146	6.1146	22.6024	8.32567		10.9087	11.539	12.5425	6.30517	34.3237		11.7614	22.1603	13.1724
	2.50921	8.25255	8.1976	10.9341	5.13772	7.63685		6.02191	23.5698	7.02703	6.33215	6.25874	4.48198			6.37516	8.89063	6.87643			8.04164		9.66357	8.54843	7.78188	5.09712	19.3865	6.4495		8.55135	10.4887	10.0061	7.20676	42.5145		11.3445	19.6051	12.1879
	2.61376	9.57219	9.52101	8.45731	6.14181	7.03732		5.97146	22.957	8.27208	5.78871	5.29573	4.05923			5.90914	7.59348	6.15947			7.01379		7.66711	6.98445	6.88571	4.21884	16.6001	4.72885		7.4412	9.32806	7.40988	8.8653	47.8604		10.5551	18.3757	10.84
	2.71831	10.883	10.7948	7.52895	6.30261	6.95143		5.8701	21.7042	8.41628	5.25112	5.05787	3.1653			5.26519	6.55782	5.17184			5.60604		6.80817	5.61689	5.48821	3.34115	13.8652	3.85484		6.03348	8.39685	5.72266	10.1026	43.199		9.49677	15.3508	9.40957
	2.82286	10.7909	10.0554	7.17297	5.47592	7.40703		5.88003	16.7859	6.82682	4.35046	4.88473	2.5271			5.09305	5.88198	4.37959			4.06112		6.28601	4.61294	4.29208	2.83441	11.7393	3.12204		5.33635	7.61642	5.00193	10.1248	32.0077		7.74293	12.7358	8.17743
	2.92741	8.76173	8.04954	7.70123	5.08989	8.23269		5.41733	14.2971	5.50868	3.86233	4.86151	2.35105			4.58956	5.58593	3.94636			2.86692		5.77015	3.79179	3.62174	2.71563	10.5148	2.71297		5.14071	6.66649	4.54764	7.60264	19.0938		6.08646	10.3261	7.39669
	3.03196	7.37595	6.88574	6.84364	4.40182	8.37317		4.01439	14.6442	4.21228	3.59288	4.51397	2.41033			3.98467	5.71087	3.56253			2.22841		5.66232	3.15744	3.47739	2.75596	9.29015	2.72284		5.76437	6.74945	3.92081	5.52201	9.85335		5.53549	9.57061	6.80104
	3.13651	6.70564	6.16111	5.60787	3.91448	7.72325		3.11284	17.0299	3.21941	3.81449	4.39581	2.26735			3.51435	6.4849	3.08486			1.82701		5.79471	2.71167	3.84558	2.7175	7.7781	2.41746		6.12225	7.61096	3.57238	3.55743	6.0494		4.8459	9.55149	6.00868
	3.24106	5.89968	5.54427	5.38461	3.89511	6.4896		3.11982	17.3379	2.89661	4.78769	5.41162	1.96428			3.22915	7.23946	2.72056			1.60816		5.84081	2.39198	4.44617	2.25905	7.23726	2.41034		6.75046	8.3782	3.53936	2.37601	0		4.54064	8.24165	5.74317
	3.34561	5.28676	4.89689	5.52776	3.51733	5.91307		3.25966	14.7451	3.18355	6.1506	7.22357	1.7998			3.56096	8.21389	2.67321			1.42978		5.98509	2.15121	5.24167	2.13767	7.1078	2.82805		6.62005	8.20087	3.43763	2.08433	0		3.99564	7.31987	6.11637
	3.45016	4.44087	3.66129	5.04721	2.82649	6.14837		3.55851	12.6884	3.31812	7.34667	8.73969	1.61123			3.44259	8.51757	2.60724			1.29413		6.25308	1.99067	5.2205	2.12654	6.61068	2.47287		6.72741	6.70383	3.11012	1.65547	0		3.7447	6.58481	6.07251
	Worm	1	2	3	4	5	6	7	8	9	10	11	12	13	14	15	16	17	18	19	20	21	22	23	24	25	26	27	28	29				summary of normalized data plotted in Figure 2B
	Distance from TZ	Normalized RIC-8::TagRFP intensity (% max) copied from above for calculation of summary statistics																																distance to TZ	AVG	SD	SEM
	0	47.9236	52.8839	15.2653	32.5075	13.048	31.6842	41.4836	17.4895	15.6014	8.92592	17.8719	13.4427	10.5347	16.4478	11.3294	13.1833	21.1183	14.7754	9.63614	25.081	15.9905	27.2845	16.3317	22.4129	20.6562	11.4608	6.93592	21.6906	8.56903				0	20.054	11.5475	2.14431
	0.10455	73.5139	76.6643	21.3681	40.3958	17.7798	45.6619	44.0981	25.2367	26.1101	15.4749	24.0669	24.3418	17.7853	23.4619	20.1974	18.3941	28.3569	21.8029	12.8707	35.6057	30.5945	33.9998	21.3397	28.4156	27.8695	19.476	9.16205	26.8818	11.2977				0.10455	28.3525	15.7033	2.91603
	0.2091	88.3666	92.674	29.3109	55.4426	26.135	61.6611	46.7103	37.3648	44.7034	26.0228	33.297	35.438	31.12	33.0596	32.3599	27.0477	37.6659	29.7015	19.7874	48.8241	49.5299	47.1275	31.4586	39.0197	38.8784	32.7128	14.7785	33.9804	17.5386				0.2091	39.3696	17.778	3.30129
	0.31365	93.5911	94.6648	41.0582	71.833	40.6588	79.5177	49.5214	56.3346	63.4862	43.6732	49.0054	50.4041	50.5045	46.2141	47.0575	37.638	51.8009	40.097	32.7265	58.2149	71.0526	63.294	44.0586	51.8603	52.1476	52.294	23.5623	39.3462	27.8048				0.31365	52.5318	17.0134	3.1593
	0.4182	100	100	56.3974	86.7622	60.5422	89.804	54.5932	76.6047	84.0046	61.6	63.021	66.4973	68.5799	63.2145	66.4272	52.4917	71.6539	56.3928	50.5987	65.9475	89.9823	82.0007	58.7735	62.2033	65.854	73.2639	39.2088	45.3113	42.594				0.4182	67.3905	16.0063	2.97229
	0.52275	95.5718	97.4049	71.2406	93.4609	79.403	95.1866	66.8274	93.8341	100	83.8525	82.9283	77.4624	83.5968	81.1532	80.7916	73.6914	85.6971	73.4339	69.9468	75.2678	94.2551	91.9384	71.9282	75.2277	78.2584	90.6771	60.7708	47.2529	63.2471				0.52275	80.4933	12.4631	2.31435
	0.6273	92.8313	93.3524	94.0371	97.9462	93.7564	100	85.5259	100	97.2691	93.12	93.4747	96.0574	94.262	94.4577	93.4212	85.8846	91.6726	90.4536	86.4129	85.6918	100	97.6307	82.3193	85.3793	88.4401	100	79.4181	47.6256	85.6768				0.6273	90.5557	10.0064	1.85814
	0.73185	92.9406	94.2464	99.7296	100	93.9526	93.8696	100	99.0829	99.0152	95.3746	100	100.305	97.7305	100	100	92.0466	96.1023	100	97.6068	93.4622	99.2555	100	90.2459	91.1005	95.8992	97.2595	92.0665	49.1349	95.8835				0.73185	95.0452	9.38645	1.74302
	0.8364	77.6108	75.9298	100	94.0534	97.2099	81.6474	88.6526	88.9554	90.3083	100	97.6683	98.7243	98.1078	95.5324	98.953	100	100	99.8681	100	96.0803	94.755	99.7609	97.9934	95.0029	99.7032	95.1151	96.4519	54.2245	99.295				0.8364	93.5036	10.0311	1.86274
	0.94095	61.3912	58.4257	93.4626	80.2758	100	72.2664	67.2199	69.9133	79.1405	86.3668	89.3494	100	100	89.7585	94.5875	97.0564	101.585	91.4409	92.2623	99.4639	88.9197	95.3214	100	100	100	95.3597	100	71.5108	100				0.94095	88.7958	13.0251	2.4187
	1.0455	50.8336	48.9251	80.9682	65.568	87.9349	66.3712	49.2847	54.1271	74.2417	79.3511	79.5366	82.1343	95.3109	82.9772	78.7582	89.9295	93.6858	76.4261	80.2208	100	73.6549	87.0282	96.1997	99.5586	95.5301	84.0425	94.2462	84.3282	97.395				1.0455	80.2955	15.0984	2.80369
	1.15005	39.843	37.9628	73.0396	53.9428	70.157	56.8915	34.208	38.3807	64.1422	70.1208	64.2852	71.4689	86.7028	72.8403	69.954	86.1669	81.6001	63.9683	69.0983	98.3627	65.7394	74.3527	85.9884	93.5711	84.6567	72.6653	91.2545	93.2341	91.7517				1.15005	70.9086	17.6882	3.28461
	1.2546	33.1349	31.4074	57.6448	41.3434	59.6175	44.2705	28.1648	26.0676	61.8092	65.0674	53.7761	62.5927	77.6486	61.1392	63.3208	74.4151	71.2232	55.8225	57.0171	91.7569	57.2214	61.378	74.8399	85.0836	69.1113	59.9054	75.5314	100	83.2704				1.2546	61.5028	18.2556	3.38997
	1.35915	29.0582	27.4317	51.4209	33.0312	54.7171	34.4037	31.6905	21.5031	56.6914	67.2966	40.0606	49.9168	67.2398	51.8314	53.1751	59.6777	62.5878	53.1671	44.6344	82.438	49.3862	52.2252	63.5323	73.1816	52.1941	46.0874	64.7785	96.2468	67.7724				1.35915	53.013	16.8002	3.11972
	1.4637	23.1463	21.453	46.1517	26.1936	43.0631	26.6348	28.6365	19.1288	45.1216	56.8095	30.9946	42.3857	57.1629	44.5323	43.525	48.8363	56.2235	49.4488	34.9289	73.9766	45.4192	44.9587	54.1519	60.1342	38.7866	36.2093	54.6267	94.3336	51.9243				1.4637	44.7896	16.104	2.99044
	1.56825	19.5484	18.2597	40.9185	20.575	33.1458	19.2512	21.2811	16.1615	37.2726	48.5812	22.8229	31.894	49.3108	34.2452	34.6374	38.7323	49.3987	41.4435	27.9862	68.3369	36.9964	39.4246	45.7264	49.342	30.259	25.9933	49.0604	87.6361	39.9756				1.56825	37.1799	15.6252	2.90153
	1.6728	17.1015	15.5279	38.9316	16.5263	26.9563	15.1485	19.7931	13.9437	26.9332	37.379	19.4799	24.3858	40.6578	24.5287	28.4398	31.6945	41.0324	31.6618	22.4929	65.4292	32.0143	34.6001	35.2481	39.1315	25.3645	18.3431	40.902	76.1641	29.8976				1.6728	30.6796	14.0788	2.61437
	1.77735	13.2696	11.8612	33.4374	13.4844	22.952	13.2219	22.1473	11.7897	20.8745	27.0123	15.9596	21.2522	35.86	18.2948	24.8502	28.463	33.1616	23.3258	17.8025	59.515	26.174	30.8184	28.2487	30.9644	19.5966	14.8632	32.1061	68.2317	24.4983				1.77735	25.6564	12.7677	2.3709
	1.8819	10.4272	9.49579	32.0298	10.7307	20.2225	11.7334	22.7992	11.003	18.764	23.1685	12.8218	17.2219	31.6002	16.0482	19.9437	25.5427	27.1629	18.1911	14.209	52.2064	21.3029	26.6562	23.4575	25.3187	15.4371	13.896	24.9087	57.1239	22.7434				1.8819	21.9368	11.0392	2.04993
	1.98646	8.65483	8.16603	26.2383	8.66038	17.8765	9.72969	25.1578	10.9387	14.9099	18.1224	10.3821	14.885	26.9303	15.1038	17.2407	22.569	22.1299	15.9007	12.0477	44.1931	19.3533	23.2832	19.2103	21.3991	12.9969	14.3341	20.2025	45.9105	19.7022				1.98646	18.8355	9.03612	1.67797
	2.09101	8.37082	7.84784	21.1159	7.5117	14.3977	8.47572	29.3219	9.70107	13.1165	15.4262	8.18049	13.0815	22.019	12.9534	15.0989	20.6332	17.803	15.4333	10.4375	36.4953	16.0621	19.6736	15.6603	18.5196	10.8488	15.9528	17.8627	37.353	16.785				2.09101	16.4186	7.56245	1.40431
	2.19556	8.4262	7.84132	20.0857	6.03348	12.014	7.46777	29.5749	7.20694	11.0826	13.0033	7.05183	10.6957	17.7025	10.5433	13.0473	17.4364	14.7612	13.4675	9.00891	30.3692	14.0643	17.2175	13.5241	16.1531	8.6982	18.2089	14.2385	30.0437	15.0281				2.19556	14.2757	6.60893	1.22725
	2.30011	7.41324	6.90585	16.5485	4.76872	9.80317	6.47468	27.1485	6.49162	8.45458	9.80269	6.23761	9.20527	13.5125	8.77866	11.4725	14.1598	12.7348	10.1804	7.58524	26.0787	11.5349	13.7137	12.3648	14.4274	6.49157	23.9534	13.3134	25.8737	13.8191				2.30011	12.3879	6.23433	1.15769
	2.40466	7.15219	6.9623	14.1254	4.44524	8.28962	5.99724	25.5779	6.47638	7.29632	8.08961	5.68564	7.36358	10.3792	7.73181	9.29563	11.9012	10.7111	8.15146	6.1146	22.6024	8.32567	10.9087	11.539	12.5425	6.30517	34.3237	11.7614	22.1603	13.1724				2.40466	11.2203	6.81023	1.26463
	2.50921	8.25255	8.1976	10.9341	5.13772	7.63685	6.02191	23.5698	7.02703	6.33215	6.25874	4.48198	6.37516	8.89063	6.87643	8.04164	9.66357	8.54843	7.78188	5.09712	19.3865	6.4495	8.55135	10.4887	10.0061	7.20676	42.5145	11.3445	19.6051	12.1879				2.50921	10.4437	7.61445	1.41397
	2.61376	9.57219	9.52101	8.45731	6.14181	7.03732	5.97146	22.957	8.27208	5.78871	5.29573	4.05923	5.90914	7.59348	6.15947	7.01379	7.66711	6.98445	6.88571	4.21884	16.6001	4.72885	7.4412	9.32806	7.40988	8.8653	47.8604	10.5551	18.3757	10.84				2.61376	9.91415	8.41611	1.56283
	2.71831	10.883	10.7948	7.52895	6.30261	6.95143	5.8701	21.7042	8.41628	5.25112	5.05787	3.1653	5.26519	6.55782	5.17184	5.60604	6.80817	5.61689	5.48821	3.34115	13.8652	3.85484	6.03348	8.39685	5.72266	10.1026	43.199	9.49677	15.3508	9.40957				2.71831	9.00734	7.66217	1.42283
	2.82286	10.7909	10.0554	7.17297	5.47592	7.40703	5.88003	16.7859	6.82682	4.35046	4.88473	2.5271	5.09305	5.88198	4.37959	4.06112	6.28601	4.61294	4.29208	2.83441	11.7393	3.12204	5.33635	7.61642	5.00193	10.1248	32.0077	7.74293	12.7358	8.17743				2.82286	7.69666	5.69024	1.05665
	2.92741	8.76173	8.04954	7.70123	5.08989	8.23269	5.41733	14.2971	5.50868	3.86233	4.86151	2.35105	4.58956	5.58593	3.94636	2.86692	5.77015	3.79179	3.62174	2.71563	10.5148	2.71297	5.14071	6.66649	4.54764	7.60264	19.0938	6.08646	10.3261	7.39669				2.92741	6.45205	3.6349	0.674984
	3.03196	7.37595	6.88574	6.84364	4.40182	8.37317	4.01439	14.6442	4.21228	3.59288	4.51397	2.41033	3.98467	5.71087	3.56253	2.22841	5.66232	3.15744	3.47739	2.75596	9.29015	2.72284	5.76437	6.74945	3.92081	5.52201	9.85335	5.53549	9.57061	6.80104				3.03196	5.63924	2.77187	0.514723
	3.13651	6.70564	6.16111	5.60787	3.91448	7.72325	3.11284	17.0299	3.21941	3.81449	4.39581	2.26735	3.51435	6.4849	3.08486	1.82701	5.79471	2.71167	3.84558	2.7175	7.7781	2.41746	6.12225	7.61096	3.57238	3.55743	6.0494	4.8459	9.55149	6.00868				3.13651	5.2223	3.00284	0.557613
	3.24106	5.89968	5.54427	5.38461	3.89511	6.4896	3.11982	17.3379	2.89661	4.78769	5.41162	1.96428	3.22915	7.23946	2.72056	1.60816	5.84081	2.39198	4.44617	2.25905	7.23726	2.41034	6.75046	8.3782	3.53936	2.37601	0	4.54064	8.24165	5.74317				3.24106	4.88564	3.19367	0.593049
	3.34561	5.28676	4.89689	5.52776	3.51733	5.91307	3.25966	14.7451	3.18355	6.1506	7.22357	1.7998	3.56096	8.21389	2.67321	1.42978	5.98509	2.15121	5.24167	2.13767	7.1078	2.82805	6.62005	8.20087	3.43763	2.08433	0	3.99564	7.31987	6.11637				3.34561	4.84856	2.89118	0.536879
	3.45016	4.44087	3.66129	5.04721	2.82649	6.14837	3.55851	12.6884	3.31812	7.34667	8.73969	1.61123	3.44259	8.51757	2.60724	1.29413	6.25308	1.99067	5.2205	2.12654	6.61068	2.47287	6.72741	6.70383	3.11012	1.65547	0	3.7447	6.58481	6.07251				3.45016	4.63867	2.75428	0.511457

## Sheet: Fig_3C
wild type	ric-8(md303)	ric-8(md303); RIC-8WT resc	ric-8(md303); RIC-81-483 resc	ric-8(md303); RIC-8S467A, S472A resc	ric-8(md1909)	ric-8(md1909); RIC-81-522 resc
83.345	82.34	60.398	48.952	41.599	50.369	46.815
104.577	80.229	79.433	38.539	46.984	122.31	18.019
	62.183	102.464	45.133	64.223	87.844	52.991
115.977	60.077	106.235	28.403	66.65	88.978	79.123
87.303	59.262	79.173	51.592	46.035	59.133	49.216
94.358	78.958	72.04		57.198	79.454	51.225
126.055	61.602	70.33	70.551	94.476	57.293
			45.585	68.42	80.817	67.751
133.279	49.339	98.318	56.218	54.102	95.384	55.234
79.112		57.935	21.141	63.663	95.961	44.918
98.28	74.599				75.779	43.847
96.696	65.104	65.723	42.888	64.821	90.232	84.35
99.693	73.779	88.083	44.662	63.577	74.036	51.592
70.347	64.722	92.852	47.279	63.463	48.403
91.667	59.564	117.516	55.173	34.017	46.728	42.18
98.857	67.512	100.05	56.024	44.715	44.219	52.95
	76.588	130.802		54.209	29.839	41.021
68.522	69.318	99.951	41.323	43.021	55.137	62.515
139.856		61.623	56.657	40.436	60.222	82.794
109.635	49.355	108.896	60.552		82.095	71.352
111.667	58.176	126.869		24.48	74.094	64.407
	85.808		31.911		106.972	53.016
99.831	56.503			52.327	56.569	58.93
79.775	43.348		58.691		57.737	62.322
92.981			47.151	50.752	78.593	62.031
108.531	51.088		71.776	29.626	65.998	41.961
115.874	78.455		80.612	72.753	74.788	54.795
112.768	75.716		38.829	49.155	68.665
108.115	46.111		49.645	40.404
	82.855		29.738	38.851	86.792
130.605	38.676		26.525	40.313	44.643
71.51	49.649		52.201		70.647
112.322	69.445				63.611
101.054	51.337				63.051
74.85	52.955				60.062
74.615	81.929				62.648
	68.925
	69.208
	49.757
	92.334

## Sheet: Fig_4B
wild type	ric-8(md1909)	odr-3(n1605)	ric-8(md1909); odr-3(n1605)
12.308	3.345	9.816	10.57
13.39	7.936	9.149	4.11
14.483	5.137	9.302	2.569
		9.521
	9.094		5.586
20.594	5.684	6.963	3.574
16.178	7.575	6.755
			2.361
23.917	6.11	6.657	7.619
24.496	3.236	8.154	7.99
	8.362	7.673	5.793
	3.913	6.897
	4.864	4.82	7.717
16.363	6.132	6.384
10.253	6.744	6.001	3.946
18.342	7.979	6.679	6.045
	5.137	7.509	2.612
	6.482	5.181	8.58
13.161	4.963	6.351
		6.373	8.46
	4.186	5.553	7.4
14.483	5.979
	9.51	7.411
18.484	6.974	5.498	2.175
	6.373	8.023	5.826
13.543	6.624	2.066	6.034
11.281	12.265	7.662	3.279
		7.641	3.902
25.064	4.963	6.252
		6.296	8.078
		6.012	7.17
20.014		6.613
20.058			7.247
19.173		8.013
15.074			8.559
12.898		6.69	4.023
16.396		5.116
18.2		7.433	3.727
		7.247	5.76
14.647		6.362
			6.34
19.326		8.296	4.023
25.174		5.17	3.159
		4.012	5.061
		3.815	5.706
			1.88
			6.777
			6.023
			3.848
			5.006

## Sheet: Fig_4E
Worm Strain	BiFC Present	BiFC Absent	Worm #		Worm Strain	BiFC Present	BiFC Absent	Worm #			Worm Strain	BiFC Present	BiFC Absent	Worm #
NWM273 nchEx010[hsp-16.2p∷vc155, ceh-36Dp∷vn173, unc-122Dp∷dsRed]					NWM292 nchEx009[hsp-16.2p∷ric-8∷vc155, ceh-36Dp∷odr-3∷vn173, unc-122Dp∷dsRed]						NWM412 nchEx011[hsp-16.2p∷ric-81-483∷vc155, ceh-36Dp∷odr-3∷vn173, unc-122Dp∷dsRed]
Day 1		1	1		Day 1	1		1			Day 1	1		1
		1	2				1	2					1	2
		1	3				1	3				1		3
		1	4			1		4				1		4
		1	5				1	5					1	5
		1	6			1		6					1	6
		1	7			1		7					1	7
		1	8			1		8					1	8
		1	9			1		9					1	9
		1	10				1	10					1	10
		1	11				1	11			Day 2		1	11
Day 2		1	12				1	12				1		12
		1	13		Day 2		1	13				1		13
		1	14				1	14					1	14
		1	15			1		15				1		15
		1	16				1	16					1	16
		1	17				1	17					1	17
		1	18			1		18				1		18
		1	19			1		19					1	19
		1	20			1		20				1		20
Total animals per category	0	20				1		21				1		21
Total animals scored		20					1	22					1	22
% animals per category (graphed in Fig 4E)	0					1		23					1	23
						1		24					1	24
						1		25					1	25
						1		26			Day 3	1		26
						1		27				1		27
					Day 3	1		28					1	28
						1		29				1		29
						1		30					1	30
						1		31				1		31
						1		32				1		32
						1		33				1		33
					Total animals per category	22	11					1		34
					Total animals scored	33							1	35
					% animals per category (graphed in Fig 4E)	66.6667						1		36
													1	37
													1	38
													1	39
											Total animals per category	17	22
											Total animals scored	39
											% animals per category (graphed in Fig 4E)	43.5897

## Sheet: Fig_5B
ODR-3::TagRFP inside cilium (A.U.)			ODR-3::TagRFP in PCMC (A.U.)			ODR-3::TagRFP in cell body (A.U.)
wild type	ric-8(md1909)		wild type	ric-8(md1909)		wild type	ric-8(md1909)
18926	738.875		4292.12	1119.63		2510.8	2240.1
18527.7	1237.54		24843.1	1297.71		7910.43	5640.18
3280.66	318.51		701.581	771.15		19757.9	8123.88
17964.2	422.709		1520.08	346.047		12281.1	5066.14
3088.16	1424.3		652.167	368.286		33104.1	6425.09
2624.25	353.531		574.667	647.432		17074.4	9118.34
28881.3	661.912		5487.19	334.292		28251.1	2234.74
9965.45	886.579		15398.7	630.109		17378.5	1488.44
40018.7	1174.78		26207.8	1870.85		10958.2	3553.53
6697.67	1159.77		1141.13	911.567		13259	2921.68
			467.316	1079.95		21167.6	3521.81
4838.91	1086.66		430.341	300.512		4714.02
1362.45	939.139		2949.45	1008.41		2540.42
2166.63	519.927		2239.28	1414.49		3505.56
4726.98	684.182		501.469	538.766		3688.63
6920.62	732.931		1024.53	1359.21		16281.3
2764.11	1399.07		484.056	991.873
3599.06	776.54		1630.57	463.421
3414.11	1328.07		535.4	1015.4
1891.93	609.541		13823.3	861.971
6819.27	479.49		11520.6	635.909
3574.47	312.044		3271.52	422.55
2440.37	1262.43		27093.7	463.6
17932.9	1316.33		38943.6	386.63
24099.3	637.408		482.267	494.852
30515	396.063		298.163	306.948
6880.93	314.537		1259.63
1684.08	406.652		9065.42
47760.9	427.866		1742.82
33233.7	464.036		17281.4
3348.71			14646.3
1552.76			2207.84
9376.78			2243.13
26922.3			2565.57
14310.5
24251.5
35784.7
7966.49
35627
41270.7
30435
11074.3

[truncated: 3 more sheets: Fig_6B, Fig_6D, S3_Fig]
